# Supplementary material for: Three species of land leeches from Taiwan, Haemadipsa rjukjuana comb. n., a new record for Haemadipsa picta Moore, and an updated description of Tritetrabdella taiwana (Oka)
Source: Zookeys. 2011 Oct 25;(139):1–22. doi: 10.3897/zookeys.139.1711 (PMC3260908; doi:10.3897/zookeys.139.1711)
Supplement: XML Treatment for Haemadipsa rjukjuana [file zookeys.139.1711-treatment1.xml]

<!DOCTYPE tp:taxon-treatment
  PUBLIC "-//TaxonX//DTD Taxonomic Treatment Publishing DTD v0 20100105//EN" "tax-treatment-NSO.dtd">
<tp:taxon-treatment xmlns:tp="http://www.plazi.org/taxpub"><tp:treatment-meta><mixed-citation publication-type="journal"><person-group><name><surname>Lai</surname><given-names>Yi-Te</given-names></name><name><surname>Nakano</surname><given-names>Takafumi</given-names></name><name><surname>Chen</surname><given-names>Jiun-Hong</given-names></name></person-group><article-title>Three species of land leeches from Taiwan, 
                    <italic>Haemadipsa rjukjuana</italic> comb. n., a new record for 
                    <italic>Haemadipsa picta</italic> Moore, and an updated description of 
                    <italic>Tritetrabdella taiwana</italic> (Oka)
                </article-title><source>Zookeys</source><day>25</day><month>10</month><year>2011</year><volume>2011</volume><issue>139</issue><fpage>1</fpage><lpage>22</lpage><pub-id pub-id-type="doi">10.3897/zookeys.139.1711</pub-id></mixed-citation></tp:treatment-meta><tp:nomenclature><tp:taxon-name>
                            <tp:taxon-name-part taxon-name-part-type="genus">Haemadipsa</tp:taxon-name-part>
                            <tp:taxon-name-part taxon-name-part-type="species">rjukjuana</tp:taxon-name-part>
                        <object-id xmlns:xlink="http://www.w3.org/1999/xlink" xlink:type="simple">http://species-id.net/wiki/Haemadipsa_rjukjuana</object-id>
                        </tp:taxon-name><tp:taxon-authority>(Oka, 1910) Lai, Nakano &amp; Chen, 2011</tp:taxon-authority><tp:taxon-status xmlns:xlink="http://www.w3.org/1999/xlink" xlink:type="simple">comb. n.</tp:taxon-status><tp:nomenclature-citation-list><tp:nomenclature-citation><tp:taxon-name>Haemadipsa japonica</tp:taxon-name><comment> var. <italic>rjukjuana</italic> Oka, 1910. Annot. Zool. Jap. 7: 165–183</comment></tp:nomenclature-citation><tp:nomenclature-citation><tp:taxon-name>Haemadipsa zeylanica</tp:taxon-name><comment> Takahashi, 1934. Rep. Jpn. Sci. Assoc. 10: 744–749</comment></tp:nomenclature-citation><tp:nomenclature-citation><tp:taxon-name>Haemadipsa zeylanica</tp:taxon-name><comment> var. Moore, 1938. B. Raffles. Mus. 14: 64–80</comment></tp:nomenclature-citation><tp:nomenclature-citation><tp:taxon-name>Haemadipsa japonica</tp:taxon-name><comment> var. <italic>rjukjuana</italic> Keegan &amp; Toshioka, 1968. Biomed. Rep. 406 Med. Lab. No. 16. United States Army Medical Commend, Japan.</comment></tp:nomenclature-citation><tp:nomenclature-citation><tp:taxon-name>Haemadipsa zeylanica</tp:taxon-name><comment> Wu, 1979. Quart. J. Taiwan Mus. 32: 193–207</comment></tp:nomenclature-citation><tp:nomenclature-citation><tp:taxon-name>Haemadipsa japonica</tp:taxon-name><comment> Yang, 1996. Fauna Sinica, <tp:taxon-name>Annelida</tp:taxon-name>: Hirudinea. Science Press, Beijing, China.</comment></tp:nomenclature-citation><tp:nomenclature-citation><tp:taxon-name>Haemadipsa japonica</tp:taxon-name><comment> var. <italic>ryukyuana</italic> Lai &amp; Chen, 2005. Note Newsl. Wildlifers 9: 10–14</comment></tp:nomenclature-citation><tp:nomenclature-citation><tp:taxon-name>Haemadipsa japonica</tp:taxon-name><comment> var. <italic>ryukyuana</italic> Lai et al., 2009. Zootaxa 2068: 27–46</comment></tp:nomenclature-citation></tp:nomenclature-citation-list></tp:nomenclature><tp:treatment-sec sec-type="Material examined"><title>Material examined.</title><p>L00062 &amp; L00063 collected at 21<sup>st</sup> Sept. 2003 in the mountain in Yilan County.; L00064 collected at 16<sup>th</sup> Mar. 2002 in the Fushan Botanical Garden in Yilan County; L00101 collected at 23<sup>rd</sup> Apr. 2005 in the Fushan Botanical Garden in Yilan County; L00102 collected at 20<sup>th</sup> Jan. 2002 in the Fushan Botanical Garden in Yilan County; L00103 collected at 21<sup>st</sup> May 2005 in the Fushan Botanical<!--PageBreak--><!--PageBreak--> Garden in Yilan County. L00026 collected at 20<sup>th</sup> Jan. 2002 in the Fushan Botanical Garden in Yilan County; L00027 collected at 19<sup>th</sup> Feb. 2002 in the Fushan Botanical Garden in Yilan County; L00098A (two specimens) collected at 16<sup>th</sup> Mar. 2009 in Mt. Otake, Akuseki-jima, Tokara Islands, Japan (<named-content xmlns:xlink="http://www.w3.org/1999/xlink" content-type="dwc:verbatimCoordinates" xlink:type="simple">29°27'56"N, 129°35'40"E</named-content>); L00104 (three specimens) collected at 30<sup>th</sup> May 2005 in Wufong Town, Hsinchu County; L00105 collected at 16<sup>th</sup> Mar. 2002 in the Fushan Botanical Garden in Yilan County; L00106 collected at 20<sup>th</sup> Jan. 2002 in the Fushan Botanical Garden in Yilan County; L00107 collected at 27<sup>th</sup> Mar. 2004 in Hsoulin Town, Hualien County; and L00108 (two specimens) collected at 4<sup>th</sup> Aug. 2004 in the mountain in Yilan County.</p></tp:treatment-sec><tp:treatment-sec sec-type="Diagnosis"><title>Diagnosis.</title><p>This species can be recognized by the reddish, yellowish, or grayish brown dorsum that is blotched with elongated irregular black spots that are more or less connected, and the absence of a distinct median stripe (<xref ref-type="fig" rid="F1">Fig. 1A</xref>). The nearly solid black venter with irregular margins clearly distinguishes this species from other land leech species (<xref ref-type="fig" rid="F1">Fig. 1B</xref>).</p><fig id="F1" position="float" orientation="portrait"><label>Figure 1.</label><caption><p><italic><tp:taxon-name>Haemadipsa rjukjuana</tp:taxon-name></italic>. <bold>A</bold> Dorsum. <bold>B</bold> Venter. <bold>C</bold> Dorsal head. <bold>D</bold> Venter of caudal sucker. <bold>E</bold> Reproductive system. atr. Atrium; cod. Common oviduct; eb. Ejaculatory bulb; ep. Epididymis; od. Oviduct; ov. Ovary; te. Testisacs; vad. Vaginal duct; vd. Vas deferens; vs. Vaginal sac. XI and XVI indicate the orders of the ganglia. Each scale indicates 1 mm in the Figure respectively. </p></caption><graphic xmlns:xlink="http://www.w3.org/1999/xlink" xlink:href="ZooKeys-139-001-g001.jpg" position="float" orientation="portrait" xlink:type="simple"/></fig></tp:treatment-sec><tp:treatment-sec sec-type="External characters"><title>External characters.</title><p>Body length 14–37 mm, maximum body width 2.5–5.3 mm, up to 10.5 mm in specimen filled with blood; anterior sucker diameter 1.2–2.4 mm, posterior sucker diameter 2.6–5.6 mm. Body elongated, slenderly cylindrical, with dorsum moderately depressed from the end of body to the head; venter more or less flat in relaxed specimens. Head of dorsal anterior sucker with usual sub-triangular outline (<xref ref-type="fig" rid="F1">Fig. 1C</xref>), venter of lip with the broad median field marked by narrow, longitudinal ridges and a deep median fissure. Anterior sucker deep, wide, triangularly cupuliform with well-developed lateral buccal lobes and frill. Posterior sucker nearly <!--PageBreak--><!--PageBreak-->circular, slightly longer than wide, diameter equal to or a little larger than maximum body width, with a definite anterior median prominence but no sharply hooked papilla. Auricles large, white or even translucent, trilobate with the middle lobe smallest, and conspicuous by their color in contrast with the body color.</p><p>Dorsum strongly tessellated, with three pairs of paramedian, intermediate and supramarginal lines of prominently elevated, translucent-tipped sensillae, and also scattered areas bearing smaller semi-transparent tipped sensillae on annuli in addition to the sensory one. Venter tessellated less and more smooth than dorsum, with white or translucent tipped sensillae in arrangement as those on the dorsum. Dorsum of posterior sucker tessellated, with five or six irregular circles of polygonal areas. Venter of posterior sucker with rays 71 or 72, with strongly flattened ridges terminated in little rounded lobes at the margin, and not penetrated into the relatively large central areolated region (<xref ref-type="fig" rid="F1">Fig. 1D</xref>).</p><p>When alive, dorsum reddish, yellowish, or grayish brown, with scattered elongated, more or less connected lateral-posteriorly, irregular black spots. No distinct median stripe on the dorsum, but in some specimens the mid-dorsum less blotched by spots, sometimes similar to an indistinct pale mid-dorsal stripe (<xref ref-type="fig" rid="F1">Fig. 1A</xref>). In lateral body, the region around the sensillae lacking in spots, sometimes similar as a broken pale lateral stripe. Venter uniform, solid black, with highly irregular lateral margins which usually connected with the irregular spots from the lateral body (<xref ref-type="fig" rid="F1">Fig. 1B</xref>). Dorsum of posterior sucker the same but more or less brighter in color than dorsum, with scattered black spots (<xref ref-type="fig" rid="F1">Fig. 1A</xref>). Venter of posterior sucker fawn, sometimes with few scattered dark spots (<xref ref-type="fig" rid="F1">Fig. 1D</xref>).</p><p>Eyes five pairs, punctiform, arranged respectively at II (2<sup>nd</sup> annulus), III (3<sup>rd</sup> annulus), IV (4<sup>th</sup> annulus), V (5<sup>th</sup> annulus) and VI (8<sup>th</sup> annulus) in parabolic arc (<xref ref-type="fig" rid="F1">Fig. 1C</xref>).</p><p>Ninety-seven annuli in total. I, II and III uniannulate, with irregular areas divided and with sensillae in the interocular region. IV uniannulate and the interocular region being divided into irregular areas with sensillae in two transverse rows. V biannulate dorsally ((a1a2)&gt;a3) and uniannulate ventrally, with the a3 as the oral margin of the buccal ring and also the first perfectly definite annulus. VI triannulate with the three annuli approximately equal. VII triannulate with the three annuli of the same length. VIII quadrannulate (a1=a2=b5&gt;b6). IX–XXII midbody somite and quinquannulate, with the five annuli of the same length and a2 projecting above the surface. XXIII quadrannulate (b1=b2=a2&gt;a3). XXIV triannulate (a2&gt;a1=a3). XXV biannulate ((a1a2)=a3), each annulus bearing the first and second auricular lobes at the margins. XXVI uniannulate and bearing the third auricular lobe at the margins. XXVII uniannulate. Anus a small longitudinal slit in XXVII (97<sup>th</sup> annulus). Gonoporesseparated by five annuli; male at XI b5/b6 (30<sup>th</sup>/31<sup>st</sup> annulus); female at XII b5/b6 (35<sup>th</sup>/36<sup>th</sup> annulus); both small transverse slits with pale and projecting margins strictly within furrows.</p></tp:treatment-sec><tp:treatment-sec sec-type="Internal characters"><title>Internal characters.</title><p>Jaws three, crescent shaped, moderate size and highly prominent, with 78–80 teeth; one mid-dorsally, the other paired ones ventro-laterally, all in deep buccal chamber beyond the velum. Pharynx in VII–VIII, short, bulbous; with si<!--PageBreak-->x muscular ridges of spongy wall in which three continuous with the three jaws and the other three intermediately between the formers and surrounded by numerous unicellular salivary glands. Crop in VIII–XIX; with 12 pairs of caeca in VIII–XIX respectively; first nine pairs simple, unlobed, with the first two pairs small and indistinct; while the last pair of caeca in XIX elongated posteriorly to XXIII and lateral to intestine. Intestine in XIX–XXIII, no caeca, ventral to rectum in XXIII. Rectum short, wide, tapered towards anus.</p><p>Ten pairs of testisacs at XIII/XIV–XXII/XXIII. Vas deferens enters epididymis in XII/XIII or XIII. Epididymis in XII/XIII–XVI, in some cases even to XVIII; asymmetrical, one side of which more massive, located between atrium and vaginal sac, and usually covered the ovisacs and oviducts, while the other side extended posteriorly beyond the vaginal sac, elongated, less massive, and with major part covering on or being covered by the vaginal sac. Ejaculatory bulbs moderately large, elongated ellipsoid, lying at a much lower level by the sides of the atrium, connected by slender ejaculatory ducts with a sharp turning backwards into atrium in XI. Atrium large, rounded, conspicuous, rising well dorsad of the level of the nerve cord passing along in the right side. Prostate glands a layer of loosely compact. Ovisacs in XII, large, connected with long and curled common oviduct. Vaginal sac in XIV–XVI, cephalic end sometimes in XIII and the caudal end extended to XVII; elongated egg-shape, bubble-like with thin wall usually, connected with long and thick vaginal stalk extended anteriorly into female gonopore in XII (<xref ref-type="fig" rid="F1">Fig. 1E</xref>).</p></tp:treatment-sec><tp:treatment-sec sec-type="Distribution"><title>Distribution.</title><p><italic><tp:taxon-name>Haemadipsa rjukjuana</tp:taxon-name></italic> is only recorded in East and South East Asia, including the Indo-Chinese Peninsula, Malay Peninsula, Indonesia, Ryukyu Islands of Japan, and Taiwan. In Taiwan, we recorded this species during recent surveys in the moist forests of low- and middle-elevation mountains in Taipei, Hsinchu, Taichung, Nantou, Pingtung, Yilan, Hualien, and Taitung (<xref ref-type="fig" rid="F4">Fig. 4</xref>).</p></tp:treatment-sec><tp:treatment-sec sec-type="Habitat"><title>Habitat.</title><p>Commonly inhabits the bottom of moist forests. It attaches onto leaf litter, grasses, and low bushes.</p></tp:treatment-sec><tp:treatment-sec sec-type="Host"><title>Host.</title><p>Primarily medium- or large-sized mammals, including humans.</p></tp:treatment-sec><tp:treatment-sec sec-type="Remarks"><title>Remarks.</title><p><italic><tp:taxon-name>Haemadipsa rjukjuana</tp:taxon-name></italic> had previously been recorded with other synonyms, with variable taxonomic status that has rarely been clarified over the last century. <xref ref-type="bibr" rid="B19">Oka (1910)</xref> described a new land leech collected from Taiwan, and named it <italic><tp:taxon-name>Haemadipsa japonica</tp:taxon-name></italic> var. <italic>rjukjuana</italic> based on a brief inspection of the external color pattern. After two decades, <xref ref-type="bibr" rid="B30">Takahashi (1934)</xref> refered to all the land leeches in Taiwan as <italic><tp:taxon-name>Haemadipsa zeylanica</tp:taxon-name></italic>, which is a variable land leech species widely distributed in South and South-East Asia. Later, <xref ref-type="bibr" rid="B16">Moore (1938)</xref> recorded a land leech specimen from the Malay Peninsula, and illustrated both dorsal and ventral color patterns (<xref ref-type="fig" rid="F5">Fig. 5</xref>, Plate IV in <xref ref-type="bibr" rid="B16">Moore 1938</xref>). The scattered spots on the dorsum and the solid black venter with irregular lateral margins indicate that it is very similar to the specimens inspected in this study; thus, it could tentatively be confirmed as <italic><tp:taxon-name>Haemadipsa rjukjuana</tp:taxon-name></italic>. However, Moore only recognized it as <italic><tp:taxon-name>Haemadipsa zeylanica</tp:taxon-name></italic> var., despite conspicuous differences in external color patterns, and only provided a few external descriptions, instead of a detailed inspection and investigation on its taxonomic status. In addition, <xref ref-type="bibr" rid="B16">Moore (1938)</xref> also <!--PageBreak-->mentioned that this variety resembled one of the land leeches illustrated, but not described, by <xref ref-type="bibr" rid="B2">Blanchard (1917)</xref>. Thirty years later, <xref ref-type="bibr" rid="B8">Keegan et al. (1968)</xref> described this variety in more detail. They provided the first description of its reproductive system, and compared it against other varieties of <italic><tp:taxon-name>Haemadipsa zeylanica</tp:taxon-name></italic>. However, in addition to the external color patterns, they stated that there were no differences in the reproductive system between this variety and the subspecies <italic><tp:taxon-name>Haemadipsa zeylanica japonica</tp:taxon-name></italic>, i.e., the species <italic><tp:taxon-name>Haemadipsa japonica</tp:taxon-name></italic> in our study. At the end of the 1970s, <xref ref-type="bibr" rid="B34">Wu (1979)</xref> reviewed the previous studies of the leech fauna in Taiwan, and only referred to the land leech species of <italic><tp:taxon-name>Haemadipsa zeylanica</tp:taxon-name></italic> in his list. About two decades later, <xref ref-type="bibr" rid="B35">Yang (1996)</xref> mentioned that only <italic><tp:taxon-name>Haemadipsa japonica</tp:taxon-name></italic> was present in Taiwan, as the other common land leech species in Taiwan, <italic><tp:taxon-name>Tritetrabdella taiwana</tp:taxon-name></italic>, which had been described as a new combination by <xref ref-type="bibr" rid="B25">Sawyer (1986)</xref>, had been mistakenly included. Finally, in the first decade of this century, Lai and his colleborators (<xref ref-type="bibr" rid="B12">Lai and Chen 2005</xref>; <xref ref-type="bibr" rid="B13">Lai et al. 2009</xref>) stated the uncertain taxonomic status of this variety, and suggested the necessity of further studies. By comparing the morphology of <italic><tp:taxon-name>Haemadipsa japonica</tp:taxon-name></italic> var. <italic>rjukjuana</italic> specimens against <italic><tp:taxon-name>Haemadipsa japonica</tp:taxon-name></italic>, we found significant and consistent differences in both external and internal characteristics (<xref ref-type="table" rid="T2">Table 2</xref>). Therefore, its taxonomic status should be considered as a new species rather than subspecies or variety.</p><table-wrap id="T2" position="float" orientation="portrait"><label>Table 2.</label><caption><p>Comparison of diagnostic morphological characters between <italic><tp:taxon-name>Haemadipsa rjukjuana</tp:taxon-name></italic> and <italic><tp:taxon-name>Haemadipsa japonica</tp:taxon-name></italic>.</p></caption><table><tbody><tr><th rowspan="2" colspan="1">Morphological character</th><th rowspan="1" colspan="2">Species</th></tr><tr><th rowspan="1" colspan="1">Haemadipsa rjukjuana</th><th rowspan="1" colspan="1">Haemadipsa japonica</th></tr><tr><td rowspan="1" colspan="1">Color pattern, spots and stripes on dorsum</td><td rowspan="1" colspan="1">Dorsum reddish, yellowish, or grayish brown, with scattered elongated, more or less connected lateral-posteriorly, irregular black spots, no stripe.</td><td rowspan="1" colspan="1">Dorsum red brownish, with a mid-dorsal longitudinal dark stripe and a wide, yellowish mid-dorsal region bordered by two paramedian longitudinal dark stripe, no spot.</td></tr><tr><td rowspan="1" colspan="1">Marginal stripe</td><td rowspan="1" colspan="1">Sometimes a broken pale stripe formed by a series of pale region around the sensillae.</td><td rowspan="1" colspan="1">A continuous, longitudinal pale yellowish stripe.</td></tr><tr><td rowspan="1" colspan="1">Color pattern on venter</td><td rowspan="1" colspan="1">Uniformly black with highly irregular lateral margins.</td><td rowspan="1" colspan="1">Uniformly dark yellowish or red brownish.</td></tr><tr><td rowspan="1" colspan="1">Number of transverse rows in interocular region in III</td><td rowspan="1" colspan="1">Two</td><td rowspan="1" colspan="1">One</td></tr><tr><td rowspan="1" colspan="1">Number of rays on venter of posterior sucker</td><td rowspan="1" colspan="1">Mostly 71–72</td><td rowspan="1" colspan="1">Mostly 74–76</td></tr><tr><td rowspan="1" colspan="1">Epididymis morphology and location</td><td rowspan="1" colspan="1">Separated, highly asymmetrical. One side more massive, located between atrium and vaginal sac, usually covered the ovisacs and oviducts; while the other side elongated, less massive, usually extended posteriorly beyond the vaginal sac and with major part covering on or being covered by the vaginal sac.</td><td rowspan="1" colspan="1">Rarely separated, less asymmetrical. Both of the posterior ends highly massive, folded, curled together or extremely close to each other. The main part located between atrium and vaginal sac.</td></tr></tbody></table></table-wrap></tp:treatment-sec><tp:treatment-sec><!--Section generated to contain objects referenced in tp:taxon-treatment.--><fig id="F4" position="float" orientation="portrait"><label>Figure 4.</label><caption><p>The distribution map of collecting sites for the specimens of the three land leech species collected in recent surveys.</p></caption><graphic xmlns:xlink="http://www.w3.org/1999/xlink" xlink:href="ZooKeys-139-001-g004.jpg" position="float" orientation="portrait" xlink:type="simple"/></fig><fig id="F5" position="float" orientation="portrait"><label>Figure 5.</label><caption><p>Neighbor joining tree of bloodfeeding land leeches based on COI sequences. Bootstrap values above 50 are shown. Specimens of <italic><tp:taxon-name>Haemadipsa rjukjuana</tp:taxon-name></italic>, <italic><tp:taxon-name>Haemadipsa picta</tp:taxon-name></italic> and <italic><tp:taxon-name>Tritetrabdella taiwana</tp:taxon-name></italic> from Taiwan are marked in bold.</p></caption><graphic xmlns:xlink="http://www.w3.org/1999/xlink" xlink:href="ZooKeys-139-001-g005.jpg" position="float" orientation="portrait" xlink:type="simple"/></fig></tp:treatment-sec><ref-list><ref id="B19"><mixed-citation xmlns:xlink="http://www.w3.org/1999/xlink" xlink:type="simple"><person-group><name name-style="western"><surname>Oka</surname><given-names>A</given-names></name></person-group> (<year>1910</year>)<article-title> Synopsis der jepanischen Hirudineen, mit diagnosen der neuen speices.</article-title><source>Annotationes Zoologicae Japonensis </source><volume>7</volume>: <fpage>165</fpage>-<lpage>183</lpage>.</mixed-citation></ref><ref id="B30"><mixed-citation xmlns:xlink="http://www.w3.org/1999/xlink" xlink:type="simple"><person-group><name name-style="western"><surname>Takahashi</surname><given-names>S</given-names></name></person-group> (<year>1934</year>)<article-title> On the distribution and ecology of Taiwan leeches.</article-title><source>Report of Japanese Scientific Association </source><volume>10</volume>: <fpage>744</fpage>-<lpage>749</lpage>.</mixed-citation></ref><ref id="B16"><mixed-citation xmlns:xlink="http://www.w3.org/1999/xlink" xlink:type="simple"><person-group><name name-style="western"><surname>Moore</surname><given-names>JP</given-names></name></person-group> (<year>1938</year>)<article-title> Leeches (Hirudinea) principally from the Malay Peninsula, with descriptions of new species.</article-title><source>Bulletin of the Raffles Museum </source><volume>14</volume>: <fpage>64</fpage>-<lpage>80</lpage>.</mixed-citation></ref><ref id="B2"><mixed-citation xmlns:xlink="http://www.w3.org/1999/xlink" xlink:type="simple"><person-group><name name-style="western"><surname>Blanchard</surname><given-names>R</given-names></name></person-group> (<year>1917</year>)<article-title> Monographie des Hemadipsines (Sangsues terrestres).</article-title><source>Bulletin De La Societe De Pathologie Exotique </source><volume>10</volume>: <fpage>640</fpage>-<lpage>676</lpage>.</mixed-citation></ref><ref id="B8"><mixed-citation xmlns:xlink="http://www.w3.org/1999/xlink" xlink:type="simple"><person-group><name name-style="western"><surname>Keegan</surname><given-names>HL</given-names></name><name name-style="western"><surname>Toshioka</surname><given-names>S</given-names></name><name name-style="western"><surname>Suzuki</surname><given-names>H</given-names></name></person-group> (<year>1968</year>)<source> Blood sucking Asian leeches of Families Hirudinidae and Haemadipsidae. Biomedical Reports of the 406 Medical Laboratory No. 16. United States Army Medical Commend, Japan.</source></mixed-citation></ref><ref id="B34"><mixed-citation xmlns:xlink="http://www.w3.org/1999/xlink" xlink:type="simple"><person-group><name name-style="western"><surname>Wu</surname><given-names>S-K</given-names></name></person-group> (<year>1979</year>)<article-title> The leeches (Annelida: Hirudinea) of Taiwan, Part 1. Introduction and descriptions of two hirudinid species.</article-title><source>Quarterly Journal of Taiwan Museum </source><volume>32</volume>: <fpage>193</fpage>-<lpage>207</lpage>.</mixed-citation></ref><ref id="B35"><mixed-citation xmlns:xlink="http://www.w3.org/1999/xlink" xlink:type="simple"><person-group><name name-style="western"><surname>Yang</surname><given-names>T</given-names></name></person-group> (<year>1996</year>)<source> Fauna Sinica, Annelida: Hirudinea. Science Press, Beijing, China.</source></mixed-citation></ref><ref id="B25"><mixed-citation xmlns:xlink="http://www.w3.org/1999/xlink" xlink:type="simple"><person-group><name name-style="western"><surname>Sawyer</surname><given-names>RT</given-names></name></person-group> (<year>1986</year>)<source> Leech Biology and Behaviour. Clarendon Press, Oxford, United Kingdom.</source></mixed-citation></ref><ref id="B12"><mixed-citation xmlns:xlink="http://www.w3.org/1999/xlink" xlink:type="simple"><person-group><name name-style="western"><surname>Lai</surname><given-names>Y-T</given-names></name><name name-style="western"><surname>Chen</surname><given-names>J-H</given-names></name></person-group> (<year>2005</year>)<article-title> A review and prospective of the leech research in Taiwan.</article-title><source>Notes and Newsletter of Wildlifers </source><volume>9</volume>: <fpage>10</fpage>-<lpage>14</lpage>.</mixed-citation></ref><ref id="B13"><mixed-citation xmlns:xlink="http://www.w3.org/1999/xlink" xlink:type="simple"><person-group><name name-style="western"><surname>Lai</surname><given-names>Y-T</given-names></name><name name-style="western"><surname>Chang</surname><given-names>C-H</given-names></name><name name-style="western"><surname>Chen</surname><given-names>J-H</given-names></name></person-group> (<year>2009</year>)<article-title> Two new species of <italic>Helobdella</italic> Blanchard, 1896 (Hirudinida: Rhynchobdellida: Glossiphoniidae) from Taiwan, with a checklist of Hirudinea fauna of the island.</article-title><source>Zootaxa </source><volume>2068</volume>: <fpage>27</fpage>-<lpage>46</lpage>.</mixed-citation></ref></ref-list></tp:taxon-treatment>
